# Supplementary material for: Ascites-Derived Organoids to Depict Platinum Resistance in Gynaecological Serous Carcinomas
Source: Int J Mol Sci. 2023 Aug 25;24(17):13208. doi: 10.3390/ijms241713208 (PMC10487816; doi:10.3390/ijms241713208)
Supplement: Supplementary file 1 [file ijms-24-13208-s001.zip]

Archive with 1 entries (1 files):
- ijms-2427961-supplementary.pdf
